# Supplementary material for: ﻿Yamadazymaakebiae sp. nov. and Y.hainanensis sp. nov. (Debaryomycetaceae, Saccharomycetales) from leaf in China
Source: MycoKeys. 2025 Jul 14;119:335–50. doi: 10.3897/mycokeys.119.156745 (PMC12280967; doi:10.3897/mycokeys.119.156745)
Supplement: XML Treatment for Yamadazyma hainanensis [file mycokeys.119.156745-treatment2.xml]

<!DOCTYPE tp:taxon-treatment
  PUBLIC "-//TaxonX//DTD Taxonomic Treatment Publishing DTD v0 20100105//EN" "tax-treatment-NSO.dtd">
<tp:taxon-treatment xmlns:tp="http://www.plazi.org/taxpub"><tp:treatment-meta><kwd-group><label>Taxon classification</label><kwd>
                <named-content content-type="kingdom">Fungi</named-content>
              </kwd><kwd>
                <named-content content-type="order">Saccharomycetales</named-content>
              </kwd><kwd>
                <named-content content-type="family">Debaryomycetaceae</named-content>
              </kwd></kwd-group><mixed-citation publication-type="journal"><person-group><name><surname>Wang</surname><given-names>Peng</given-names></name><name><surname>Chai</surname><given-names>Chun-Yue</given-names></name><name><surname>Niu</surname><given-names>Qiu-Hong</given-names></name><name><surname>Hui</surname><given-names>Feng-Li</given-names></name></person-group><article-title>﻿<italic><tp:taxon-name><tp:taxon-name-part taxon-name-part-type="genus" reg="Yamadazyma">Yamadazyma</tp:taxon-name-part><tp:taxon-name-part taxon-name-part-type="species" reg="akebiae">akebiae</tp:taxon-name-part></tp:taxon-name></italic> sp. nov. and <italic><tp:taxon-name><tp:taxon-name-part taxon-name-part-type="genus" reg="Yamadazyma">Y.</tp:taxon-name-part><tp:taxon-name-part taxon-name-part-type="species" reg="hainanensis">hainanensis</tp:taxon-name-part></tp:taxon-name></italic> sp. nov. (<tp:taxon-name><tp:taxon-name-part taxon-name-part-type="family">Debaryomycetaceae</tp:taxon-name-part></tp:taxon-name>, <tp:taxon-name><tp:taxon-name-part taxon-name-part-type="order">Saccharomycetales</tp:taxon-name-part></tp:taxon-name>) from leaf in China</article-title><source>MycoKeys</source><day>14</day><month>07</month><year>2025</year><volume>119</volume><fpage>335</fpage><lpage>350</lpage><pub-id pub-id-type="doi">10.3897/mycokeys.119.156745</pub-id></mixed-citation></tp:treatment-meta><tp:nomenclature><label>﻿</label><tp:taxon-name>
              <object-id xmlns:xlink="http://www.w3.org/1999/xlink" content-type="arpha" xlink:type="simple">1926666C-49D0-57AB-BBF1-F7CD9FD80D50</object-id>
              <tp:taxon-name-part taxon-name-part-type="genus" reg="Yamadazyma">Yamadazyma</tp:taxon-name-part>
              <tp:taxon-name-part taxon-name-part-type="species" reg="hainanensis">hainanensis</tp:taxon-name-part>
              <object-id xmlns:xlink="http://www.w3.org/1999/xlink" content-type="mycobank" xlink:type="simple">858834</object-id>
            </tp:taxon-name><tp:taxon-authority>C.Y. Chai &amp; F.L. Hui</tp:taxon-authority><tp:taxon-status xmlns:xlink="http://www.w3.org/1999/xlink" xlink:type="simple">sp. nov.</tp:taxon-status><xref ref-type="fig" rid="F3">Fig. 3</xref></tp:nomenclature><tp:treatment-sec sec-type="material" id="SECID0EPHBI"><title>Type.</title><p>China • Hainan Prov.: Wuzhishan City, Wuzhi Mountain, in the phylloplane of <italic><tp:taxon-name><tp:taxon-name-part taxon-name-part-type="genus" reg="Daemonorops">Daemonorops</tp:taxon-name-part><tp:taxon-name-part taxon-name-part-type="species" reg="margaritae">margaritae</tp:taxon-name-part></tp:taxon-name></italic>, August 2024, S.L. Lv, NYNU 24829 (<bold>holotype</bold><abbrev xmlns:xlink="http://www.w3.org/1999/xlink" content-type="institution" xlink:title="Guangdong Microbial Culture Collection Center, Guangzhou, PR China" id="ABBRID0ECIBI" xlink:type="simple">GDMCC</abbrev> 2.524 preserved as a metabolically inactive state, ex-type <named-content xmlns:xlink="http://www.w3.org/1999/xlink" content-type="dwc:institutional_code" xlink:title="Portuguese Yeast Culture Collection, Caparica, Portugal" xlink:href="http://grbio.org/institution/portuguese-yeast-culture-collection-0" xlink:type="simple">PYCC</named-content> 10135).</p></tp:treatment-sec><tp:treatment-sec sec-type="etymology" id="SECID0EMIBI"><title>Etymology.</title><p>The specific epithet <italic>haianensis</italic> refers to the geographic origin of the type strain, Wuzhi Mountain, Wuzhishan City, Hainan Province.</p></tp:treatment-sec><tp:treatment-sec sec-type="description" id="SECID0EUIBI"><title>Description.</title><p>After 7 days of growth on YM agar at 25 °C, the colonies appear white to cream-colored, buttery, and smooth, with entire margins. After 3 days of growth in YM agar at 25 °C, cells are ovoid to ellipsoid (2.1–4.6 × 3.4–8.1 μm) and occur singly or in pairs. Budding is multilateral. Pseudohyphae are formed, but true hyphae are absent in slide culture on cornmeal agar after 7 days at 25 °C. No asci or signs of conjugation are observed on YM agar, 5% <abbrev xmlns:xlink="http://www.w3.org/1999/xlink" xlink:title="malt extract" id="ABBRID0E1IBI" xlink:type="simple">ME</abbrev> agar, Fowell’s acetate agar, <abbrev xmlns:xlink="http://www.w3.org/1999/xlink" xlink:title="cornmeal" id="ABBRID0E5IBI" xlink:type="simple">CM</abbrev> agar, or Gorodkowa agar after 6 weeks at 15 or 25 °C. Fermentation is negative. Glucose, inulin (weak), galactose (weak), trehalose, cellobiose (weak), salicin (weak), d-xylose, l-arabinose, d-arabinose, d-ribose (delayed), ethanol, glycerol, erythritol, ribitol, d-mannitol, d-glucitol, succinate, citrate, d-gluconate, N-aetyl-d-glucosamine, and d-glucono-1, 5-lactone are assimilated. No growth is observed with sucrose, raffinose, melibiose, lactose, maltose, melezitose, methyl α-d-glucoside, l-sorbose, l-rhamnose, 5-keto-d-gluconate, methanol, galactitol, <italic>myo</italic>-inositol, dl-lactate, d-glucosamine, 2-keto-d-gluconate, or d-glucuronate. In nitrogen-assimilation tests, growth is present in ethylamine, l-lysine, and cadaverine, while growth is absent in nitrate, nitrite, and creatine. Growth is observed at 30 °C but absent at 35 °C. No growth is noted in the presence of 10% NaCl with 5% glucose, 0.01% cycloheximide, or 1% acetic acid. Starch-like compounds are not produced. Urease activity and diazonium blue B reactions are negative.</p><fig id="F3" position="float" orientation="portrait"><object-id xmlns:xlink="http://www.w3.org/1999/xlink" content-type="doi" xlink:type="simple">10.3897/mycokeys.119.156745.figure3</object-id><object-id xmlns:xlink="http://www.w3.org/1999/xlink" content-type="arpha" xlink:type="simple">E7FBDABB-0C09-5B3C-862B-944905ED7B14</object-id><label>Figure 3.</label><caption><p>Morphology of <italic><tp:taxon-name><tp:taxon-name-part taxon-name-part-type="genus" reg="Yamadazyma">Yamadazyma</tp:taxon-name-part><tp:taxon-name-part taxon-name-part-type="species" reg="hainanensis">hainanensis</tp:taxon-name-part></tp:taxon-name></italic> (ex-type, NYNU 24829). <bold>A.</bold> Colony on YM agar after 7 days at 25 °C; <bold>B.</bold> Budding cells on YM agar after 3 days at 25 °C; <bold>C.</bold> Pseudohyphae with blastoconidia on <abbrev xmlns:xlink="http://www.w3.org/1999/xlink" xlink:title="cornmeal" id="ABBRID0E4JBI" xlink:type="simple">CM</abbrev> agar after 7 days at 25 °C. Scale bars: 10 μm.</p></caption><graphic xmlns:xlink="http://www.w3.org/1999/xlink" xlink:href="mycokeys-119-335-g003.jpg" position="float" orientation="portrait" xlink:type="simple" id="oo_1373693.jpg"><uri content-type="original_file" xlink:type="simple">https://binary.pensoft.net/fig/1373693</uri></graphic></fig></tp:treatment-sec><tp:treatment-sec sec-type="Additional isolates examined" id="SECID0EGKBI"><title>Additional isolates examined.</title><p>China • Hainan Province, Wuzhishan City, Wuzhi Mountain, in the phylloplane of <italic><tp:taxon-name><tp:taxon-name-part taxon-name-part-type="genus" reg="Pollia">Pollia</tp:taxon-name-part></tp:taxon-name></italic> sp., August 2024, S.L. Lv, strain numbers: NYNU 24905, NYNU 249216.</p></tp:treatment-sec><tp:treatment-sec sec-type="GenBank accession numbers" id="SECID0ETKBI"><title>GenBank accession numbers.</title><p>Holotype <abbrev xmlns:xlink="http://www.w3.org/1999/xlink" content-type="institution" xlink:title="Guangdong Microbial Culture Collection Center, Guangzhou, PR China" id="ABBRID0EZKBI" xlink:type="simple">GDMCC</abbrev> 2.524<sup>T</sup> (ITS: <ext-link xmlns:xlink="http://www.w3.org/1999/xlink" ext-link-type="gen" xlink:href="PQ568984" xlink:type="simple">PQ568984</ext-link>; LSU D1/D2: <ext-link xmlns:xlink="http://www.w3.org/1999/xlink" ext-link-type="gen" xlink:href="PQ568981" xlink:type="simple">PQ568981</ext-link>); additional isolates NYNU 24905 (ITS: <ext-link xmlns:xlink="http://www.w3.org/1999/xlink" ext-link-type="gen" xlink:href="MZ318442" xlink:type="simple">MZ318442</ext-link>; LSU D1/D2: <ext-link xmlns:xlink="http://www.w3.org/1999/xlink" ext-link-type="gen" xlink:href="MZ318423" xlink:type="simple">MZ318423</ext-link>) and NYNU 249216 (ITS: <ext-link xmlns:xlink="http://www.w3.org/1999/xlink" ext-link-type="gen" xlink:href="MZ318424" xlink:type="simple">MZ318424</ext-link>; D1/D2 LSU: <ext-link xmlns:xlink="http://www.w3.org/1999/xlink" ext-link-type="gen" xlink:href="MZ318425" xlink:type="simple">MZ318425</ext-link>).</p></tp:treatment-sec><tp:treatment-sec sec-type="notes" id="SECID0E5LBI"><title>Notes.</title><p>Physiologically, <italic><tp:taxon-name><tp:taxon-name-part taxon-name-part-type="genus" reg="Yamadazyma">Y.</tp:taxon-name-part><tp:taxon-name-part taxon-name-part-type="species" reg="hainanensis">hainanensis</tp:taxon-name-part></tp:taxon-name></italic> sp. nov. differs from its closely related known species, <italic><tp:taxon-name><tp:taxon-name-part taxon-name-part-type="genus" reg="Yamadazyma">Y.</tp:taxon-name-part><tp:taxon-name-part taxon-name-part-type="species" reg="tallmaniae">tallmaniae</tp:taxon-name-part></tp:taxon-name></italic>, in several aspects (Table <xref ref-type="table" rid="T2">2</xref>). <italic><tp:taxon-name><tp:taxon-name-part taxon-name-part-type="genus" reg="Yamadazyma">Y.</tp:taxon-name-part><tp:taxon-name-part taxon-name-part-type="species" reg="hainanensis">hainanensis</tp:taxon-name-part></tp:taxon-name></italic> sp. nov. is unable to ferment glucose, whereas <italic><tp:taxon-name><tp:taxon-name-part taxon-name-part-type="genus" reg="Yamadazyma">Y.</tp:taxon-name-part><tp:taxon-name-part taxon-name-part-type="species" reg="tallmaniae">tallmaniae</tp:taxon-name-part></tp:taxon-name></italic> can. Additionally, <italic><tp:taxon-name><tp:taxon-name-part taxon-name-part-type="genus" reg="Yamadazyma">Y.</tp:taxon-name-part><tp:taxon-name-part taxon-name-part-type="species" reg="hainanensis">hainanensis</tp:taxon-name-part></tp:taxon-name></italic> sp. nov. is incapable of assimilating sucrose, maltose, melezitose, methyl-α-d-glucoside, or d-glucosamine, unlike <italic><tp:taxon-name><tp:taxon-name-part taxon-name-part-type="genus" reg="Yamadazyma">Y.</tp:taxon-name-part><tp:taxon-name-part taxon-name-part-type="species" reg="tallmaniae">tallmaniae</tp:taxon-name-part></tp:taxon-name></italic>. Furthermore, <italic><tp:taxon-name><tp:taxon-name-part taxon-name-part-type="genus" reg="Yamadazyma">Y.</tp:taxon-name-part><tp:taxon-name-part taxon-name-part-type="species" reg="tallmaniae">tallmaniae</tp:taxon-name-part></tp:taxon-name></italic> can grow in the presence of 10% NaCl with 5% glucose, while <italic><tp:taxon-name><tp:taxon-name-part taxon-name-part-type="genus" reg="Yamadazyma">Y.</tp:taxon-name-part><tp:taxon-name-part taxon-name-part-type="species" reg="hainanensis">hainanensis</tp:taxon-name-part></tp:taxon-name></italic> sp. nov. cannot.</p></tp:treatment-sec><tp:treatment-sec><!--Section generated to contain objects referenced in tp:taxon-treatment.--><table-wrap id="T2" position="float" orientation="portrait"><label>Table 2.</label><caption><p>Physiological characteristics of the new <italic><tp:taxon-name><tp:taxon-name-part taxon-name-part-type="genus" reg="Yamadazyma">Yamadazyma</tp:taxon-name-part></tp:taxon-name></italic> species and their closely related taxa.</p></caption><table id="TID0E1GCI" rules="all"><tbody><tr><th rowspan="1" colspan="1">Characteristics</th><th rowspan="1" colspan="1">
                      <italic>
                        <tp:taxon-name><tp:taxon-name-part taxon-name-part-type="genus" reg="Yamadazyma">Y.</tp:taxon-name-part><tp:taxon-name-part taxon-name-part-type="species" reg="akebiae">akebiae</tp:taxon-name-part></tp:taxon-name>
                      </italic>
                    </th><th rowspan="1" colspan="1"><italic><tp:taxon-name><tp:taxon-name-part taxon-name-part-type="genus" reg="Yamadazyma">Y.</tp:taxon-name-part><tp:taxon-name-part taxon-name-part-type="species" reg="kanchanaburiensis">kanchanaburiensis</tp:taxon-name-part></tp:taxon-name></italic>*</th><th rowspan="1" colspan="1">
                      <italic>
                        <tp:taxon-name><tp:taxon-name-part taxon-name-part-type="genus" reg="Yamadazyma">Y.</tp:taxon-name-part><tp:taxon-name-part taxon-name-part-type="species" reg="hainanensis">hainanensis</tp:taxon-name-part></tp:taxon-name>
                      </italic>
                    </th><th rowspan="1" colspan="1"><italic><tp:taxon-name><tp:taxon-name-part taxon-name-part-type="genus" reg="Yamadazyma">Y.</tp:taxon-name-part><tp:taxon-name-part taxon-name-part-type="species" reg="tallmaniae">tallmaniae</tp:taxon-name-part></tp:taxon-name></italic>*</th></tr><tr><td rowspan="1" colspan="5">Fermentation of</td></tr><tr><td rowspan="1" colspan="1">d-Glucose</td><td rowspan="1" colspan="1">+</td><td rowspan="1" colspan="1">w</td><td rowspan="1" colspan="1">–</td><td rowspan="1" colspan="1">+</td></tr><tr><td rowspan="1" colspan="1">Galactose</td><td rowspan="1" colspan="1">+</td><td rowspan="1" colspan="1">w</td><td rowspan="1" colspan="1">–</td><td rowspan="1" colspan="1">n</td></tr><tr><td rowspan="1" colspan="5">Assimilation of</td></tr><tr><td rowspan="1" colspan="1">Inulin</td><td rowspan="1" colspan="1">+</td><td rowspan="1" colspan="1">–</td><td rowspan="1" colspan="1">w</td><td rowspan="1" colspan="1">n</td></tr><tr><td rowspan="1" colspan="1">Sucrose</td><td rowspan="1" colspan="1">+</td><td rowspan="1" colspan="1">+</td><td rowspan="1" colspan="1">–</td><td rowspan="1" colspan="1">+</td></tr><tr><td rowspan="1" colspan="1">Maltose</td><td rowspan="1" colspan="1">+</td><td rowspan="1" colspan="1">+</td><td rowspan="1" colspan="1">–</td><td rowspan="1" colspan="1">+</td></tr><tr><td rowspan="1" colspan="1">Melezitose</td><td rowspan="1" colspan="1">+</td><td rowspan="1" colspan="1">+</td><td rowspan="1" colspan="1">–</td><td rowspan="1" colspan="1">+</td></tr><tr><td rowspan="1" colspan="1">Methyl-α-D-glucoside</td><td rowspan="1" colspan="1">+</td><td rowspan="1" colspan="1">+</td><td rowspan="1" colspan="1">–</td><td rowspan="1" colspan="1">+</td></tr><tr><td rowspan="1" colspan="1">DL-Lactate</td><td rowspan="1" colspan="1">+</td><td rowspan="1" colspan="1">–</td><td rowspan="1" colspan="1">–</td><td rowspan="1" colspan="1">–</td></tr><tr><td rowspan="1" colspan="1">D-Glucosamine</td><td rowspan="1" colspan="1">+</td><td rowspan="1" colspan="1">s</td><td rowspan="1" colspan="1">–</td><td rowspan="1" colspan="1">+</td></tr><tr><td rowspan="1" colspan="5">Growth tests</td></tr><tr><td rowspan="1" colspan="1">10%Nacl/5%glucose</td><td rowspan="1" colspan="1">–</td><td rowspan="1" colspan="1">n</td><td rowspan="1" colspan="1">–</td><td rowspan="1" colspan="1">+</td></tr><tr><td rowspan="1" colspan="1">Vitamin-free medium</td><td rowspan="1" colspan="1">+</td><td rowspan="1" colspan="1">–</td><td rowspan="1" colspan="1">+</td><td rowspan="1" colspan="1">n</td></tr></tbody></table><table-wrap-foot><fn><p>+, positive reaction; –, negative reaction; d, delayed positive reaction; s, slow positive reaction; v, variable reaction; w, weak positive reaction; n, data not available. All data from this study, except * which were obtained from the original descriptions (<xref ref-type="bibr" rid="B31">Nakase et al. 2008</xref>; <xref ref-type="bibr" rid="B12">Groenewald et al. 2011</xref>).</p></fn></table-wrap-foot></table-wrap></tp:treatment-sec><ref-list><ref id="B31"><mixed-citation xmlns:xlink="http://www.w3.org/1999/xlink" xlink:type="simple"><person-group><name name-style="western"><surname>Nakase</surname><given-names>T</given-names></name><name name-style="western"><surname>Jindamorakot</surname><given-names>S</given-names></name><name name-style="western"><surname>Ninomiya</surname><given-names>S</given-names></name><name name-style="western"><surname>Imanishi</surname><given-names>Y</given-names></name><name name-style="western"><surname>Kawasaki</surname><given-names>H</given-names></name><name name-style="western"><surname>Potacharoen</surname><given-names>W</given-names></name></person-group> (<year>2008</year>) <article-title><italic><tp:taxon-name><tp:taxon-name-part taxon-name-part-type="genus">Candida</tp:taxon-name-part><tp:taxon-name-part taxon-name-part-type="species">kanchanaburiensis</tp:taxon-name-part></tp:taxon-name></italic> sp. nov., a new ascomycetous yeast species related to <italic><tp:taxon-name><tp:taxon-name-part taxon-name-part-type="genus">Pichia</tp:taxon-name-part><tp:taxon-name-part taxon-name-part-type="species">nakazawae</tp:taxon-name-part></tp:taxon-name></italic> isolated in Thailand.</article-title><source>The Journal of General and Applied Microbiology</source><volume>54</volume>(<issue>5</issue>): <fpage>259</fpage>–<lpage>265</lpage>. <ext-link xlink:href="10.2323/jgam.54.259" ext-link-type="doi" xlink:type="simple">https://doi.org/10.2323/jgam.54.259</ext-link></mixed-citation></ref><ref id="B12"><mixed-citation xmlns:xlink="http://www.w3.org/1999/xlink" xlink:type="simple"><person-group><name name-style="western"><surname>Groenewald</surname><given-names>M</given-names></name><name name-style="western"><surname>Robert</surname><given-names>V</given-names></name><name name-style="western"><surname>Smith</surname><given-names>MT</given-names></name></person-group> (<year>2011</year>) <article-title>The value of the D1/D2 and internal transcribed spacers (ITS) domains for the identification of yeast species belonging to the genus <italic><tp:taxon-name><tp:taxon-name-part taxon-name-part-type="genus">Yamadazyma</tp:taxon-name-part></tp:taxon-name></italic>.</article-title><source>Persoonia</source><volume>26</volume>: <fpage>40</fpage>–<lpage>46</lpage>. <ext-link xlink:href="10.3767/003158511X559610" ext-link-type="doi" xlink:type="simple">https://doi.org/10.3767/003158511X559610</ext-link></mixed-citation></ref></ref-list></tp:taxon-treatment>
